# Supplementary material for: Simultaneous Modification of Properties Relevant to the Processing and Application of Virgin and Post-Consumer Polypropylene
Source: Polymers (Basel). 2023 Mar 30;15(7):1717. doi: 10.3390/polym15071717 (PMC10097265; doi:10.3390/polym15071717)
Supplement: Supplementary file 1 [file polymers-15-01717-s001.zip]

Archive with 1 entries (1 files):
- polymers-2236639-supplementary.pdf
